# Supplementary material for: Cyclic-AMP Increases Nuclear Actin Monomer Which Promotes Proteasomal Degradation of RelA/p65 Leading to Anti-Inflammatory Effects
Source: Cells. 2022 Apr 21;11(9):1414. doi: 10.3390/cells11091414 (PMC9101168; doi:10.3390/cells11091414)
Supplement: Supplementary file 1 [file cells-11-01414-s001.zip]

Archive with 1 entries (1 files):
- cells-1581959-supplementary.pdf
